# Supplementary material for: Mutation Rates and Discriminating Power for 13 Rapidly-Mutating Y-STRs between Related and Unrelated Individuals
Source: PLoS One. 2016 Nov 1;11(11):e0165678. doi: 10.1371/journal.pone.0165678 (PMC5089551; doi:10.1371/journal.pone.0165678)
Supplement: S4 Table — Mutation rates were calculated for three increasing bins of generations/meioses: 1–10, 11–20, 21–26. For each couple, the number of generations/meioses (NGEN) and of observed mutations (NMUT) for each STR set (Yfiler, RM13, RM11) are reported. (XLS) [file pone.0165678.s006.xls]

## Sheet: S4 Table
PEDIGREE	NGEN	Yfiler_NMUT	RM13_NMUT	RM11_NMUT
G13	1	0	0	0
G13	1	0	0	0
G24	1	0	0	0
G24	1	0	1	0
G15	1	0	1	1
G16	1	0	0	0
G17	1	0	0	0
G17	1	0	0	0
G25	1	0	0	0
G21	1	0	0	0
G22	1	0	0	0
G26	1	0	0	0
G23	1	0	0	0
G23	1	0	0	0
G14	2	0	0	0
G14	2	0	1	0
G25	2	0	1	0
G18	2	0	0	0
G19	2	0	0	0
G19	2	1	0	0
G20	2	0	1	0
G20	2	2	1	1
G22	2	0	1	1
G26	2	0	0	0
G21	3	0	2	1
G15	4	0	0	0
G18	4	0	1	0
G18	5	0	1	0
G23	5	0	0	0
P09	6	1	0	0
G21	6	0	4	2
P03	7	0	2	1
P10	7	1	1	0
G14	7	0	0	0
G16	7	0	0	0
G24	8	0	1	0
G20	8	0	2	1
P02	9	0	3	3
P05	9	0	2	2
G25	9	0	3	1
P03	10	2	1	1
P11	10	1	2	1
G26	10	0	2	1
TOTAL 1-10	168	8	34	17
P03	11	2	1	0
P08	11	0	5	3
P05	12	0	4	3
P05	13	0	6	5
G16	13	0	3	2
P06	14	0	2	0
G16	14	0	3	2
P02	15	0	6	5
P13	15	0	3	1
G15	15	0	2	1
P02	16	0	3	2
P04	17	3	1	1
P15	17	0	4	3
P05	18	1	4	3
P05	18	0	3	3
P05	18	1	2	2
P05	18	1	1	1
P11	18	3	1	0
P11	18	3	2	1
G17	18	2	8	4
P05	19	0	3	3
P05	19	1	3	3
P05	20	0	4	3
P05	20	1	4	3
P05	20	2	3	2
P05	20	1	3	2
P07	20	2	3	0
TOTAL 11-20	447	23	87	58
P01	21	0	5	2
P04	21	2	2	1
P05	21	0	5	5
P05	21	1	4	3
P05	21	0	6	6
P05	21	1	5	5
P14	21	2	3	3
P05	22	1	4	2
P05	22	0	4	4
P12	22	2	3	1
P05	23	1	6	5
P05	23	0	8	7
P04	24	3	5	2
P05	24	1	1	1
P05	24	1	3	3
P05	24	2	2	2
P07	24	2	4	1
P07	24	2	4	1
P13	24	0	5	3
P04	25	2	4	2
P04	25	4	5	2
P05	25	1	3	3
P05	25	1	5	5
P13	25	0	4	2
P04	26	3	3	1
P05	26	1	3	2
P05	26	1	3	2
TOTAL 21-26	630	34	109	76
