# Supplementary material for: Mutation Rates and Discriminating Power for 13 Rapidly-Mutating Y-STRs between Related and Unrelated Individuals
Source: PLoS One. 2016 Nov 1;11(11):e0165678. doi: 10.1371/journal.pone.0165678 (PMC5089551; doi:10.1371/journal.pone.0165678)
Supplement: S5 Table — Dataset C1: couples of individuals affiliated to the same R-M269 sub-lineage; Dataset C2: couples of individuals affiliated to different R-M269 sub-lineages. Estimates for close relatives (Dataset B) are included. (XLS) [file pone.0165678.s007.xls]

## Sheet: S5 Table
DATASET	PANEL	AV_N_MUT	CI_2.5%	CI_97.5%
C1 (same)	Yfiler	0.6	0.433333	0.7675
C2 (different)	Yfiler	0.810811	0.675676	0.918919
B	Yfiler	0.111111	0	0.296296
C1 (same)	RM13	14.8667	11.2308	18.7667
C2 (different)	RM13	24.0811	22.1622	25.973
B	RM13	0.37037	0.185185	0.592593
C1 (same)	RM11	10.3	7.73333	13.2342
C2 (different)	RM11	16.7838	15.2155	18.2169
B	RM11	0.148148	0.037037	0.296296
